# Supplementary material for: Comparative assessment of methods for the fusion transcripts detection from RNA-Seq data
Source: Sci Rep. 2016 Feb 10;6:21597. doi: 10.1038/srep21597 (PMC4748267; doi:10.1038/srep21597)
Supplement: Supplementary Sheet S1 [file srep21597-s2.xls]

## Sheet: Sheet1
Number of detected fusions, time and memory used by different tools on negative dataset.
Negative dataset
Lib_50_R1
Tool	Time (Minutes)	Memory (GB)	Fusions detected	Unique genes Fusions
BE	884	10.0176	0	0
NF	1565	7.19537	5	5
FC	1497	72.051	0	0
FH	939	5.73938	0	0
TF	1320	2.51889	0	0
FM	105	12.4166	93	93
JA	3045	85.9054	0	0
MS	1968	5.45552	0	0
Lib_50_R2
Tool	Time (Minutes)	Memory (GB)	Fusions detected	Unique gene fusions
BE	3201	15.2799	15465	15430
CH	1474	3.65393	1600	1540
NF	937	6.65805	70	67
FC	1509	0.96206	0	0
FH	1096	6.06102	842	767
TF	1550	2.51887	29	25
FM	81	11.5562	27	27
JA	1446	49.4909	51	48
MS	1912	5.49474	152	152
Lib_75_R1
Tool	Time (Minutes)	Memory (GB)	Fusions detected	Unique gene fusions
BE	810	16.2508	0	0
NF	1853	12.5767	39	35
FC	1504	0.858932	0	0
FH	1009	5.13601	0	0
TF	2077	2.55344	0	0
FM	113	12.0809	24	24
JA	2305	89.5776	0	0
MS	2552	5.48043	33	33
Lib_75_R2
Tool	Time (Minutes)	Memory (GB)	Fusions detected	Unique gene fusions
BE	770	10.3959	0	0
NF	1843	7.2908	31	29
FC	1033	0.836748	0	0
FH	1129	5.29703	0	0
TF	2082	2.55405	0	0
FM	111	12.5837	27	27
JA	2497	90.6236	0	0
MS	2732	5.47982	30	30
Lib_100_R1
Tool	Time (Minutes)	Memory (GB)	Fusions detected	Unique gene fusions
BE	979	10.2975	0	0
NF	2319	12.5873	54	53
FC	1629	46.3089	0	0
FH	1262	6.39907	0	0
TF	2892	2.60869	0	0
FM	130	11.5585	81	81
JA	3608	91.6444	0	0
MS	3538	5.48523	45	45
Lib_100_R2
Tool	Time (Minutes)	Memory (GB)	Fusions detected	Unique gene fusions
BE	930	20.0588	0	0
NF	2311	7.38956	78	70
FC	1550	45.8844	0	0
FH	1184	7.1966	0	0
TF	2877	2.6017	0	0
FM	136	11.5712	83	83
JA	3460	91.6054	0	0
MS	3595	5.48568	42	42
