# Supplementary material for: Comparative assessment of methods for the fusion transcripts detection from RNA-Seq data
Source: Sci Rep. 2016 Feb 10;6:21597. doi: 10.1038/srep21597 (PMC4748267; doi:10.1038/srep21597)
Supplement: Supplementary Sheet S2 [file srep21597-s3.xls]

## Sheet: Sheet1
A list of conformed fusions and common fusions detected by other tools on the test dataset.
Fusions conformed by Sanger's sequencing (44)	CH (31)	ER (26)	FH (9)	JA (1)	FC (3)	BF (5)
ADCK4-Numbl	ADCK4-NUMBL	ADCK4-NUMBL	KIAA0753-MED31	WRB-SH3BGR	EIF3K-ACTN4	AKAP8-AKAP8L
ADSL-SGSM	ADSL-SGSM3	AZGP1-GJC3	CIRBP-C19orf24		KIAA0753-PITPNM3	C19orf24-CIRBP
AKAP8L-AKAP	AP5S1-MAVS	BAIAP2L2-SLC16A8	SLC39A1-PPP3CC		PPP1R16A-GPT	FAM53B-METTL10
AP5S1-MAVS	AZGP1-GJC3	BRCA1-RPLP1	DPM2-PIP5KL			PGLYRP2-AKAP8L
AZGP1-GJC	BAIAP2L2-SLC16A8	CIRBP-C19orf24	MED12-NLGN			SCNN1A-TNFRSF1A
BAIAP2L2-SLC16A	CHCHD10-VPREB3	CLN6-CTPS2	METTL10-FAM53B
BRCA1-VAT	CIRBP-C19orf24	CTNNBIP1-CLSTN1	AKAP8-AKAP8L
C14orf80-TMEM12	CLN6-CALML4	D2HGDH-GAL3ST2	DPM2-PIP5KL1
CHCHD10-VPREB3F	CTBS-GNG5	DPM2-PIP5KL1	SCNN1A-TNFRSF1A
CIRBP-C19orf2	CTNNBIP1-CLSTN1	EIF3K-ACTN4
CLN6-CALML	D2HGDH-GAL3ST2	HMGN1-ACTN1
CTBS-GNG	DMC1-DDX17	KIAA0753-PITPNM3
CTNNBIP1-CLSTN	DMKN-KRTDAP	MBD1-CFAP53
D2HGDH-GAL3ST	DPM2-PIP5KL1	MED12-NLGN3
DMC1-DDX1	HDAC8-CITED1	METTL10-FAM53B
DMKN-KRTDAP	KIAA0753-PITPNM3	MFGE8-HAPLN3
DPM2-PIP5KL	MBD1-CCDC11	MIPOL1-NLGN4Y
DTD2-HEATR5A	MED12-NLGN3	NUDT14-JAG2
EIF3K-ACTN	MFGE8-HAPLN3	SCNN1A-TNFRSF1A
HDAC8-CITED	NUDT14-JAG2	SIDT2-TAGLN
KIAA0753-PITPNM	PPP1R16A-GPT	SMG5-PAQR6
LINC00680-GUSBP	PRIM1-NACA	TFDP1-GRK1
MBD1-CCDC1	RRM2-C2orf48	TMED4-DDX56
MED12-NLGN	SCNN1A-TNFRSF1A	TMEM141-CCDC183
METTL10-FAM53B	SIDT2-TAGLN	TRADD-B3GNT9
MFGE8-HAPLN	SMG5-PAQR6	VAMP1-CD27-AS1
NUDT14-JAG	TFDP1-GRK1
PPP1R16A-GPT	TMEM184B-DMC1
PRIM1-NACA	TRADD-B3GNT9
PROM2-KCNIP	TTTY15-USP9Y
RNF4-FAM193A	WRB-SH3BGR
RRM2–C2orf4
SCNN1A-TNFRSF1A
SIDT2-TAGLN
SLC29A1-HSP90AB
SLC39A1-CRTC
SMG5-PAQR
TFDP1-GRK
TMED4-DDX5
TRADD-B3GNT
TTTY15-USP9Y
VAMP1-CD27-AS
WRB-SH3BGR
ZNF592-ALPK
