# Supplementary material for: Comparative assessment of methods for the fusion transcripts detection from RNA-Seq data
Source: Sci Rep. 2016 Feb 10;6:21597. doi: 10.1038/srep21597 (PMC4748267; doi:10.1038/srep21597)
Supplement: Supplementary Sheet S3 [file srep21597-s4.xls]

## Sheet: Sheet1
Number of detected fusions, time and memory used by different tools on the test dataset.
Test dataset
SRR1657556
Tool	Time (Minutes)	Memory (GB)	Fusions detected	Unique gene fusions
SF	941	15.8543	56	53
BE	2338	9.97346	5119	5112
CH	570	3.71324	292	275
NF	762	6.74047	92	88
FC	363	19.3354	9	7
ER	252	5.25313	259	259
FH	727	4.52059	84	110
TF	1942	4.0311	8	8
FM	43	11.9293	11	11
JA	3976	44.3426	252	250
MS	2624	5.4971	145	145
SRR1657557
Tool	Time (Minutes)	Memory (GB)	Fusions detected	Unique gene fusions
SF	919	11.6661	55	51
BE	1921	10.2856	5034	5029
CH	565	3.70974	293	286
NF	630	6.71889	99	97
FC	338	1.2545	20	18
ER	267	5.05028	324	324
FH	717	3.95496	90	112
TF	1803	3.81469	9	8
FM	46	11.6171	15	15
JA	3589	43.3439	252	251
MS	2224	5.4744	108	108
SRR1657558
Tool	Time (Minutes)	Memory (GB)	Fusions detected	Unique gene fusions
SF	59	8.79849	3	2
BE	142	9.911	5695	5694
CH	50	3.65318	23	21
NF	106	6.51847	2	2
FC	50	16.3721	0	0
ER	23	4.58169	7	7
FH	118	3.03399	236	145
TF	95	2.51286	0	0
FM	22	11.8551	0	0
JA	72	4.34901	0	0
MS	132	5.38636	13	13
SRR1657559
Tool	Time (Minutes)	Memory (GB)	Fusions detected	Unique gene fusions
SF	86	5.88535	4	3
BE	149	9.90977	5284	5281
CH	48	3.65238	38	37
NF	110	6.6369	6	6
FC	49	16.7924	0	0
ER	20	2.06312	7	7
FH	107	3.03292	238	143
TF	86	2.51245	0	0
FM	21	12.4623	0	0
JA	77	4.42147	0	0
MS	116	5.38954	11	11
SRR1657560
Tool	Time (Minutes)	Memory (GB)	Fusions detected	Unique gene fusions
SF	84	5.88608	5	4
BE	163	9.91399	5580	5579
CH	49	3.64836	31	31
NF	101	6.5417	5	5
FC	55	16.4576	0	0
ER	18	2.02542	4	4
FH	90	3.03308	230	144
TF	88	2.51295	0	0
FM	23	12.6851	0	0
JA	56	3.13755	0	0
MS	127	5.39113	15	15
SRR1657561
Tool	Time (Minutes)	Memory (GB)	Fusions detected	Unique gene fusions
SF	78	5.88637	7	6
BE	143	15.9062	5241	5239
CH	44	3.65274	27	25
NF	94	12.5848	3	3
FC	54	16.4866	0	0
ER	22	2.02978	10	10
FH	109	3.06636	224	130
TF	84	2.51315	0	0
FM	18	12.1025	0	0
JA	49	3.15054	0	0
MS	126	5.39092	7	7
