# Supplementary material for: Comparative assessment of methods for the fusion transcripts detection from RNA-Seq data
Source: Sci Rep. 2016 Feb 10;6:21597. doi: 10.1038/srep21597 (PMC4748267; doi:10.1038/srep21597)
Supplement: Supplementary Sheet S4 [file srep21597-s5.xls]

## Sheet: Sheet1
TOPSIS analysis and calculation of final scores for the fusion detection tools on the mixed dataset.
	Senstivity (%)	RAM (GB)	Time (Minutes)	PPV (%)				Senstivity (%)	RAM (GB)	Time (Minutes)	PPV (%)
BE	68	10.3847	1012	79			BE	68	10.3847	1012	79
NF	76	12.5758	2306	95			NF	76	12.5758	2306	95
FC	62	1.76456	932	100			FC	62	1.76456	932	100
ER	78	4.66828	677	100			ER	78	4.66828	677	100
TF	56	2.5535	2443	100			TF	56	2.5535	2443	100
FM	72	12.4958	120	60			FM	72	12.4958	120	60
JA	44	89.4	3845	95.6			JA	44	89.4	3845	95.6
MS	84	5.48022	3825	54			MS	84	5.48022	3825	54
FH	0	5.86	1202	0			FH	0	5.86	1202	0
Weight	0.25	0.25	0.25	0.25			Weight	0.35	0.15	0.15	0.35
	194.01	92.2513	6671.64	246.823				194.01	92.2513	6671.64	246.823
Normalized	0.350497	0.11257	0.151687	0.320068	BE		Normalized	0.350497	0.11257	0.151687	0.320068	BE
	0.391732	0.136321	0.345642	0.384892	NF			0.391732	0.136321	0.345642	0.384892	NF
	0.319571	0.0191278	0.139696	0.405149	FC			0.319571	0.0191278	0.139696	0.405149	FC
	0.40204	0.050604	0.101474	0.405149	ER			0.40204	0.050604	0.101474	0.405149	ER
	0.288644	0.0276798	0.366177	0.405149	TF			0.288644	0.0276798	0.366177	0.405149	TF
	0.371114	0.135454	0.0179866	0.24309	FM			0.371114	0.135454	0.0179866	0.24309	FM
	0.226792	0.969092	0.57632	0.387323	JA			0.226792	0.969092	0.57632	0.387323	JA
	0.432967	0.0594054	0.573322	0.218781	MS			0.432967	0.0594054	0.573322	0.218781	MS
	0	0.0635222	0.180165	0	FH			0	0.0635222	0.180165	0	FH
Weighted Normalized	0.0876242	0.0281425	0.0379217	0.080017	BE		Weighted Normalized	0.122674	0.0168855	0.022753	0.112024	BE
	0.0979329	0.0340803	0.0864105	0.096223	NF			0.137106	0.0204482	0.0518463	0.134712	NF
	0.0798927	0.00478194	0.0349239	0.101287	FC			0.11185	0.00286916	0.0209544	0.141802	FC
	0.10051	0.012651	0.0253686	0.101287	ER			0.140714	0.0075906	0.0152211	0.141802	ER
	0.0721611	0.00691996	0.0915442	0.101287	TF			0.101026	0.00415197	0.0549265	0.141802	TF
	0.0927786	0.0338635	0.00449664	0.0607724	FM			0.12989	0.0203181	0.00269799	0.0850814	FM
	0.056698	0.242273	0.14408	0.0968307	JA			0.0793772	0.145364	0.086448	0.135563	JA
	0.108242	0.0148513	0.14333	0.0546952	MS			0.151538	0.0089108	0.0859983	0.0765732	MS
	0	0.0158805	0.0450414	0	FH			0	0.00952832	0.0270248	0	FH
							Separation PIS	0.000833156	0.000196458	0.000402204	0.000886758	0.0481516	BE
Separation PIS	0.00042508	0.000545716	0.00111723	0.000452428	0.0504029	BE		0.000208289	0.000309022	0.00241556	5.02697e-05	0.0546181	NF
	0.00010627	0.000858395	0.00670988	2.56478e-05	0.0877507	NF		0.00157519	0	0.000333295	0	0.0436862	FC
	0.000803666	0	0.00092582	0	0.0415871	FC		0.000117163	2.2292e-05	0.000156829	0	0.0172129	ER
	5.97768e-05	6.19221e-05	0.000435637	0	0.023608	ER		0.00255154	1.64561e-06	0.00272782	0	0.0726705	TF
	0.00130181	4.57113e-06	0.00757727	0	0.0942531	TF		0.00046865	0.000304466	0	0.00321726	0.0631694	FM
	0.000239107	0.00084574	0	0.00164146	0.0522141	FM		0.00520723	0.0203047	0.00701406	3.89289e-05	0.180458	JA
	0.00265675	0.056402	0.0194835	1.98617e-05	0.280289	JA		0	3.65014e-05	0.00693894	0.00425483	0.105973	MS
	0	0.000101393	0.0192748	0.00217083	0.146789	MS		0.0229639	4.43444e-05	0.000591795	0.0201079	0.209064	FH
	0.0117163	0.000123179	0.00164387	0.0102591	0.154086	FH	Separation NIS	0.0150489	0.0165067	0.00405705	0.0125493	0.219458	BE
Separation NIS	0.007678	0.0458519	0.0112696	0.00640272	0.266837	BE		0.0187981	0.0156039	0.00119728	0.0181474	0.231833	NF
	0.00959086	0.0433442	0.00332576	0.00925886	0.255968	NF		0.0125104	0.0203047	0.00428941	0.0201079	0.239191	FC
	0.00638284	0.056402	0.011915	0.0102591	0.291477	FC		0.0198005	0.0189815	0.00507326	0.0201079	0.252909	ER
	0.0101023	0.0527263	0.0140924	0.0102591	0.295263	ER		0.0102062	0.0199408	0.000993603	0.0201079	0.226381	TF
	0.00520723	0.0553911	0.00276001	0.0102591	0.271325	TF		0.0168714	0.0156364	0.00701406	0.00723884	0.216242	FM
	0.00860786	0.0434345	0.0194835	0.00369329	0.274261	FM		0.00630074	0	0	0.0183773	0.157093	JA
	0.00321467	0	0	0.00937619	0.112209	JA		0.0229639	0.0186194	2.02198e-07	0.00586346	0.217823	MS
	0.0117163	0.0517206	5.61661e-07	0.00299156	0.257738	MS		0	0.0184513	0.00353111	0	0.148265	FH
	0	0.0512536	0.00980864	0	0.247108	FH
										Data for final Graph	BE	0.820068
			Data for final Graph	BE	0.841121						NF	0.809329
				NF	0.744702						FC	0.845565
				FC	0.875138						ER	0.936277
				ER	0.925964						TF	0.756997
				TF	0.742181						FM	0.77392
				FM	0.840067						JA	0.46539
				JA	0.285884						MS	0.672717
				MS	0.637134						FH	0.414925
				FH	0.615931
For weighted Normalized, 'Red' and 'Green' color indicating the 'Maximum (Top 1)' and 'Minimum (Bottom 1)' values respectively .This is highlighting the positive and negative ideal solutions for the corresponding parameters i.e. Senstivity (%), RAM (GB), Time (Minutes) and PPV (%) in each column.
